# Supplementary material for: A novel adjustable automated system for inducing chronic intermittent hypoxia in mice
Source: PLoS One. 2017 Mar 31;12(3):e0174896. doi: 10.1371/journal.pone.0174896 (PMC5376321; doi:10.1371/journal.pone.0174896)
Supplement: S1 Computer Code — (ZIP) [file pone.0174896.s001.zip]

Archive with 16 entries (16 files):
- ADC.txt
- Converter.txt
- DacDa2.txt
- Delay.txt
- DisplayMuxer.txt
- driver.txt
- enable_generator.txt
- fixed_float_types_c.txt
- fixed_pkg_c.txt
- Flash.txt
- names.txt
- PID_Controller.txt
- Selector.txt
- SetModul.txt
- UI_4.txt
- values.txt
