# Supplementary material for: A novel adjustable automated system for inducing chronic intermittent hypoxia in mice
Source: PLoS One. 2017 Mar 31;12(3):e0174896. doi: 10.1371/journal.pone.0174896 (PMC5376321; doi:10.1371/journal.pone.0174896)
Supplement: S1 Computer Code — (ZIP) [file pone.0174896.s001.zip › Converter.txt]

--------------------------------------------------------------------------------------------------------------
-- Converter component convert integer values to std_logic_vector format                                    --
-- Necessary because the driver of the display can handle std_logic_vector input										--																		--
--------------------------------------------------------------------------------------------------------------
library IEEE;
use IEEE.STD_LOGIC_1164.ALL;
use IEEE.numeric_std.all;
use IEEE.STD_LOGIC_UNSIGNED.ALL;


entity Converter is
    Port ( CCLK : in  STD_LOGIC; -- Main 50MHz clock signal
           CEN : in  STD_LOGIC; -- Enable signal (1kHz)
           CDataIn : in  integer range 0 to 9999; -- Input integer data
           CAnod : out  STD_LOGIC_VECTOR(1 DOWNTO 0); -- Output anod pwm signal
           CKatod : out  STD_LOGIC_VECTOR(4 DOWNTO 0)); -- Output 5 bit vector
			  
-- Double dabble algorithm to convert binary values to BCD.			  
function to_bcd ( bin : std_logic_vector(13 downto 0) ) return std_logic_vector is -- Load the value
variable i : integer:=0; -- Temporary variable
variable bcd : std_logic_vector(15 downto 0) := (others => '0'); -- Output value
variable bint : std_logic_vector(13 downto 0) := bin;

begin
for i in 0 to 13 loop  -- repeating 8 times.
bcd(15 downto 1) := bcd(14 downto 0);  --shifting the bits.
bcd(0) := bint(13);
bint(13 downto 1) := bint(12 downto 0);
bint(0) :='0';

if(i < 13 and bcd(3 downto 0) > "0100") then --add 3 if BCD digit is greater than 4.
bcd(3 downto 0) := bcd(3 downto 0) + "0011";
end if;

if(i < 13 and bcd(7 downto 4) > "0100") then --add 3 if BCD digit is greater than 4.
bcd(7 downto 4) := bcd(7 downto 4) + "0011";
end if;

if(i < 13 and bcd(11 downto 8) > "0100") then  --add 3 if BCD digit is greater than 4.
bcd(11 downto 8) := bcd(11 downto 8) + "0011";
end if;

if(i < 13 and bcd(15 downto 12) > "0100") then  --add 3 if BCD digit is greater than 4.
bcd(15 downto 12) := bcd(15 downto 12) + "0011";
end if;

end loop;
return bcd;
end to_bcd;			  
			  
end Converter;

architecture Behavioral of Converter is

signal value_bcd:std_logic_vector(15 downto 0):="0000000000000000"; -- Variable for converting
signal anod_pwm:std_logic_vector(1 downto 0); -- Internal pwm generator

begin
------------------------------------------------------------------------------------------------------------------------
Vector:process(CCLK,CEN) begin -- Converting process

 if rising_edge(CCLK) then -- If the main clock signal is high
  if(CEN='1') then -- If the main enable signal is high
  
   anod_pwm<=anod_pwm+1; -- Generate pwm signal
	CAnod<=anod_pwm; -- Load pwm on the output
	
	-- Convert input data to unsigned then std_logic_vector
   value_bcd<=to_bcd(std_logic_vector(to_unsigned(CDataIn, 14))); -- Then load into the function and generate BCD format
	
	-- Load BCD number on the output
   case anod_pwm is 
	 when "00" => CKatod <= '0' & value_bcd(3 downto 0);
	 when "01" => CKatod <= '0' & value_bcd(7 downto 4);
	 when "10" => CKatod <= '0' & value_bcd(11 downto 8);
	 when "11" => CKatod <= '0' & value_bcd(15 downto 12);
	 when others => NULL;
	end case;
	
  end if;
 end if;

end process;
------------------------------------------------------------------------------------------------------------------------
end Behavioral;
