# Supplementary material for: A novel adjustable automated system for inducing chronic intermittent hypoxia in mice
Source: PLoS One. 2017 Mar 31;12(3):e0174896. doi: 10.1371/journal.pone.0174896 (PMC5376321; doi:10.1371/journal.pone.0174896)
Supplement: S1 Computer Code — (ZIP) [file pone.0174896.s001.zip › Delay.txt]

--------------------------------------------------------------------------------------------------------------
-- Delay component generates a delay signal after 3s                                                        --
-- Until delay signal the system shows the names of the menupoints on the display 									--																--
-- After delay signal the values are on the display																		   --
-- In set mode always the values are on the display  																			--
-- UP or DOWN buttonpress reset the delay signal																	         --
--------------------------------------------------------------------------------------------------------------
library IEEE;
use IEEE.STD_LOGIC_1164.ALL;
use IEEE.STD_LOGIC_UNSIGNED.ALL;
use IEEE.STD_LOGIC_ARITH.ALL;

entity Delay is
    Port ( DCLK : in  STD_LOGIC; -- Main 50MHz clock signal
           DEN : in  STD_LOGIC; -- Enable signal (1kHz)
			  --DHz : in STD_LOGIC; -- 1Hz clock
           DBUTTON : in  STD_LOGIC_VECTOR(1 DOWNTO 0); -- Up and down button signals
           DSET : in  STD_LOGIC; -- Incicates the set mode
           DRDY : out  STD_LOGIC); -- After 3s the output is high (delay signal)
end Delay;

architecture Behavioral of Delay is

constant delay:integer range 0 to 2999:=2999; -- Constant for 3s counting
signal counter:integer range 0 to 2999:=0; -- Counter count 1Hz speed

begin
------------------------------------------------------------------------------------------------------------------------
DelayGenerator:process(DCLK,DBUTTON) begin -- Generate the delay signal

 if rising_edge(DCLK) then -- If the main clock signal is high
  if(DEN='1') then -- If the main enable signal is high
   if(DSET='0') then  -- Inactive set mode
    if(DBUTTON="00") then -- No button press
	  --if(DHz='1') then -- 1Hz clock signal is high
	   if(counter=delay) then -- If counter reach 3s
	    counter<=0; -- Reset counter
	    DRDY<='1'; -- Delay signal high -> show values on the display
	   else
	    counter<=counter+1; -- Increase the counter
	   end if;
     --end if;
	 else
	  counter<=0; -- If button is pressed reset the counter
	  DRDY<='0'; -- If button is pressed show name on the display
	 end if;
   else
    DRDY<='1'; -- In set mode show the value
   end if;
  end if;
 end if;

end process;
------------------------------------------------------------------------------------------------------------------------
end Behavioral;
