# Supplementary material for: A novel adjustable automated system for inducing chronic intermittent hypoxia in mice
Source: PLoS One. 2017 Mar 31;12(3):e0174896. doi: 10.1371/journal.pone.0174896 (PMC5376321; doi:10.1371/journal.pone.0174896)
Supplement: S1 Computer Code — (ZIP) [file pone.0174896.s001.zip › DisplayMuxer.txt]

--------------------------------------------------------------------------------------------------------------
-- DisplayMuxer component switch the output of names and the values components to the input of display      -- 
-- driver                                   																						--																		
--------------------------------------------------------------------------------------------------------------
library IEEE;
use IEEE.STD_LOGIC_1164.ALL;

entity DisplayMuxer is
    Port ( DCLK : in  STD_LOGIC; -- Main 50MHz clock signal
           DEN : in  STD_LOGIC; -- Enable signal (1kHz)
			  DSelect : in STD_LOGIC; -- Multiplexer control signal
           DAnod1 : in  STD_LOGIC_VECTOR(1 DOWNTO 0); --Anod input1:name
           DAnod2 : in  STD_LOGIC_VECTOR(1 DOWNTO 0); --Anod input2:value
           DData1 : in  STD_LOGIC_VECTOR(4 DOWNTO 0); --Data input1:name
           DData2 : in  STD_LOGIC_VECTOR(4 DOWNTO 0); --Data input1:value
           DAnodOut : out  STD_LOGIC_VECTOR(1 DOWNTO 0); -- Anod output
           DDataOut : out  STD_LOGIC_VECTOR(4 DOWNTO 0)); -- Data output
end DisplayMuxer;

architecture Behavioral of DisplayMuxer is

begin
------------------------------------------------------------------------------------------------------------------------
Muxing:process(DCLK,DEN,DSelect) begin

 if rising_edge(DCLK) then -- If the main clock signal is high
  if(DEN='1') then -- If the main enable signal is high
  
   case DSelect is -- Based on the control signal the output is:
	 when '0' => DAnodOut <= DAnod1; DDataOut<=DData1;
	 when '1' => DAnodOut <= DAnod2; DDataOut<=DData2;
	 when others => NULL;
	end case;
  
  end if;
 end if;

end process;
------------------------------------------------------------------------------------------------------------------------
end Behavioral;
