# Supplementary material for: A novel adjustable automated system for inducing chronic intermittent hypoxia in mice
Source: PLoS One. 2017 Mar 31;12(3):e0174896. doi: 10.1371/journal.pone.0174896 (PMC5376321; doi:10.1371/journal.pone.0174896)
Supplement: S1 Computer Code — (ZIP) [file pone.0174896.s001.zip › driver.txt]

----------------------------------------------------------------------------------
-- Engineer: Marcell Bag�																		  --
-- Create Date:    18:46:09 05/11/2014 													  --		
-- Design Name: Universal 7 segment display driver										  --		
-- Module Name:    driver - Behavioral 													  --
-- Version: 1.0																					  --
-- Description: Universal driver for four 7 segment display							  --
----------------------------------------------------------------------------------
library IEEE;
use IEEE.STD_LOGIC_1164.ALL;

entity driver is
    Port ( Set : in  STD_LOGIC_VECTOR(1 DOWNTO 0); -- Anod input
           Value : in  STD_LOGIC_VECTOR(4 DOWNTO 0); -- Value for the display
			  Dot : in STD_LOGIC; -- Dot input
			  En_dot : in STD_LOGIC; -- Enable to display the dot
           Anod : out  STD_LOGIC_VECTOR(3 DOWNTO 0); -- Anod output
           Katod : out  STD_LOGIC_VECTOR(7 DOWNTO 0)); -- Katod Output
end driver;

architecture Behavioral of driver is

begin
------------------------------------------------------------------------------------------------------------------------
PROCESS(Set, Value, Dot,En_dot)
begin
-- PWM control
		case Set is 
			when "00" => Anod <= "1110";   -- First number
			when "01" => Anod <= "1101";	 -- Second number
			when "10" => Anod <= "1011";	 -- Third number
			when "11" => Anod <= "0111";	 -- Fourth number
			when others => Anod <= "1111"; -- Displays are off
		end case;
	
-- Characters and numbers	
	   case Value is					--abcdefgp
			when "00000" => Katod <= "00000011"; -- 0
			when "00001" => Katod <= "10011111"; -- 1
			when "00010" => Katod <= "00100101"; -- 2
			when "00011" => Katod <= "00001101"; -- 3
			when "00100" => Katod <= "10011001"; -- 4
			when "00101" => Katod <= "01001001"; -- 5
			when "00110" => Katod <= "01000001"; -- 6
			when "00111" => Katod <= "00011111"; -- 7
			when "01000" => Katod <= "00000001"; -- 8
			when "01001" => Katod <= "00001001"; -- 9
			when "01010" => Katod <= "00010001"; -- A
			--when "01011" => Katod <= "11000001"; -- b
			--when "01100" => Katod <= "01100011"; -- C
			--when "01101" => Katod <= "10000101"; -- d
			--when "01110" => Katod <= "01100001"; -- E
			--when "01111" => Katod <= "01110001"; -- F
			--when "10000" => Katod <= "10010001"; -- H
			--when "10001" => Katod <= "10000111"; -- J
			when "10010" => Katod <= "11100011"; -- L
			--when "10011" => Katod <= "11010101"; -- n
			when "10100" => Katod <= "00110001"; -- P
			--when "10101" => Katod <= "00011001"; -- q
			--when "10110" => Katod <= "11110101"; -- r
			when "10111" => Katod <= "11100001"; -- t
			--when "11000" => Katod <= "11000111"; -- u
			--when "11001" => Katod <= "10001001"; -- y
			--when "11010" => Katod <= "11111101"; -- "-"
			when "11011" => Katod <= "11111110"; -- .
			--when "11100" => Katod <= "00111001"; -- Celsius sign
			when "11101" => Katod <= "11000101"; -- o
			when "11110" => Katod <= "11111111"; -- empty
			when others => Katod <= "01101101"; -- Horizontal segments on
		end case;
		
	   if(Set="10") then -- Third display
		 if(Dot='1' and En_dot='1') then -- Dot input high and enable is high
		  Katod(0)<='0'; -- Display dot
		 end if;
		else
		 Katod(0)<='1'; -- Do not display dot
		end if;

END PROCESS; 
------------------------------------------------------------------------------------------------------------------------
end Behavioral;
