# Supplementary material for: A novel adjustable automated system for inducing chronic intermittent hypoxia in mice
Source: PLoS One. 2017 Mar 31;12(3):e0174896. doi: 10.1371/journal.pone.0174896 (PMC5376321; doi:10.1371/journal.pone.0174896)
Supplement: S1 Computer Code — (ZIP) [file pone.0174896.s001.zip › enable_generator.txt]

--------------------------------------------------------------------------------------------------------------
-- Enable_generator component generates three different clock signal based on the main clock (50MHz):       --
-- 1, Main enable signal 1kHz (EEN)																									--
-- 2, 1Hz clock signal for timer function (one_Hz)																				--
-- 3, 300ms timing for flashing in set mode (ms_300)																			--
--------------------------------------------------------------------------------------------------------------
library IEEE;
use IEEE.STD_LOGIC_1164.ALL;

entity enable_generator is
    Port ( ECLK : in  STD_LOGIC; -- Main 50MHz clock signal
			  Erun : in STD_LOGIC; -- Timer start signal for syncronizing
			  one_Hz :out STD_LOGIC; -- 1Hz clock signal
			  ms_300:out STD_LOGIC; -- 300ms timing for flashing in set mode
           EEN : out  STD_LOGIC); -- Divided clock signal 1kHz
end enable_generator;

architecture Behavioral of enable_generator is

signal temporal: std_logic; -- Temporary signal
signal counter : integer range 0 to 49999 := 0; -- Counter for dividing
signal second_counter:integer range 0 to 999; -- 1s counter
signal sens_counter:integer range 0 to 599; -- Counter for 300ms timing 

begin
------------------------------------------------------------------------------------------------------------------------
EnableGenerator: process (ECLK) begin -- Generate 1kHz clock signal

 if rising_edge(ECLK) then -- If the main clock signal is high
  if (counter = 49999) then -- If counter equal with the maximum value (1kHz)
   temporal <= '1'; -- Enable is high
   counter <= 0; -- Reset the counter
  else
   counter <= counter + 1; -- Increase the counter
	temporal <= '0'; -- Enable is low
  end if;
 end if;
 
end process;
    
EEN <= temporal; -- Load the temporary signal to the output
------------------------------------------------------------------------------------------------------------------------
SecondGenerator:process(ECLK,Erun, temporal) begin -- Generates 1Hz clock signal for the timer function

 if rising_edge(ECLK) then -- If the main clock signal is high
  if(temporal='1') then -- If enable signal is high
   if(Erun='1') then 
    if(second_counter=999) then -- 1kHz signal -> 999=1Hz
     second_counter<=0; -- Reset the counter
	  one_Hz<='1'; -- 1Hz clock signal is high
    else
     second_counter<=second_counter+1; --Increase the counter
	  one_Hz<='0'; -- 1Hz clock signal is low
    end if;
	else
	 second_counter<=0;
	end if;
  end if;
 end if;

end process;
------------------------------------------------------------------------------------------------------------------------
MsecondTiming:process(ECLK,temporal) begin -- Generates 1Hz clock signal for the timer function

 if rising_edge(ECLK) then -- If the main clock signal is high
  if(temporal='1') then -- If enable signal is high
   if(sens_counter=199) then -- 1kHz signal -> 299=300ms
    sens_counter<=0; -- Reset the counter
	 ms_300<='1'; -- 300ms timing signal is high
   else
    sens_counter<=sens_counter+1; --Increase the counter
	 ms_300<='0'; -- 300ms timing signal is low
   end if;
  end if;
 end if;

end process;
------------------------------------------------------------------------------------------------------------------------
end Behavioral;
