# Supplementary material for: A novel adjustable automated system for inducing chronic intermittent hypoxia in mice
Source: PLoS One. 2017 Mar 31;12(3):e0174896. doi: 10.1371/journal.pone.0174896 (PMC5376321; doi:10.1371/journal.pone.0174896)
Supplement: S1 Computer Code — (ZIP) [file pone.0174896.s001.zip › fixed_float_types_c.txt]

 --------------------------------------------------------------------
-- "fixed_float_types" package contains types used in the fixed and floating
-- point packages..
-- Please see the documentation for the floating point package.
-- This package should be compiled into "ieee_proposed" and used as follows:
--
--  This verison is designed to work with the VHDL-93 compilers.  Please
--  note the "%%%" comments.  These are where we diverge from the
--  VHDL-200X LRM.
--
-- --------------------------------------------------------------------
-- Version    : $Revision: 1.1 $
-- Date       : $Date: 2010/09/22 18:44:20 $
-- --------------------------------------------------------------------

package fixed_float_types is

  -- Types used for generics of fixed_generic_pkg
  
  type fixed_round_style_type is (fixed_round, fixed_truncate);
  
  type fixed_overflow_style_type is (fixed_saturate, fixed_wrap);

  -- Type used for generics of float_generic_pkg

  -- These are the same as the C FE_TONEAREST, FE_UPWARD, FE_DOWNWARD,
  -- and FE_TOWARDZERO floating point rounding macros.

  type round_type is (round_nearest,    -- Default, nearest LSB '0'
                      round_inf,        -- Round toward positive infinity
                      round_neginf,     -- Round toward negative infinity
                      round_zero);      -- Round toward zero (truncate)

end package fixed_float_types;
