# Supplementary material for: A novel adjustable automated system for inducing chronic intermittent hypoxia in mice
Source: PLoS One. 2017 Mar 31;12(3):e0174896. doi: 10.1371/journal.pone.0174896 (PMC5376321; doi:10.1371/journal.pone.0174896)
Supplement: S1 Computer Code — (ZIP) [file pone.0174896.s001.zip › Flash.txt]

--------------------------------------------------------------------------------------------------------------
-- Flash component generates flashing during the adjustment process													   -- 																		
--------------------------------------------------------------------------------------------------------------
library IEEE;
use IEEE.STD_LOGIC_1164.ALL;
use IEEE.numeric_std.all;
use IEEE.STD_LOGIC_UNSIGNED.ALL;

entity Flash is
    Port ( FCLK : in  STD_LOGIC; -- Main 50MHz clock signal
           FEN : in  STD_LOGIC; -- Enable signal (1kHz)
           FSET : in  STD_LOGIC; -- Set mode 
           FANIN : in  STD_LOGIC_VECTOR(1 DOWNTO 0); -- Anod input
           FKATIN : in  STD_LOGIC_VECTOR(4 DOWNTO 0); -- Katod input
			  FSETFLASH : in STD_LOGIC; -- Flash enable
			  FPLACE : in STD_LOGIC_VECTOR(1 DOWNTO 0); -- Which number is adjusted
           FANOUT : out  STD_LOGIC_VECTOR(1 DOWNTO 0); -- Anod output
           FKATOUT : out  STD_LOGIC_VECTOR(4 DOWNTO 0)); -- Katod output
end Flash;

architecture Behavioral of Flash is

constant flash_counter_freq:std_logic_vector(8 downto 0):="100101100"; --300ms for flashing

signal flash_counter:std_logic_vector(8 downto 0):="000000000"; -- flash timing
signal flash_flag:std_logic; --the value of this is changeing after 300ms

begin
------------------------------------------------------------------------------------------------------------------------
flashing:process(FCLK,FEN,FSET) begin

 if rising_edge(FCLK) then -- Main 50MHz clock signal
  if(FEN='1') then -- Enable signal (1kHz)
   FANOUT<=FANIN; -- Anod input goes to anod output
	if(FSET='0') then -- If set mode is inactive then no flashing
	 FKATOUT<=FKATIN;
	else
	
	 --Flashing
	 flash_counter<=flash_counter+1; -- PWM counting for flashing
	  if(flash_counter=flash_counter_freq) then -- 300ms flashing time
		if(flash_flag='1') then -- Indicates the states: if the display is empty then the next state is not empty
		 flash_flag<='0';
		else
		 flash_flag<='1';
		end if;
		 flash_counter<="000000000";
	  end if;
	  
	  -- If the setted number(FPLACE) equal with the pwm signal(FANIN) (this display is flashing)
     -- And flash_flag='0' the previous state was not empty display
     -- And set mode is active
     -- And 300ms before the end of the exit from the set mode
	  if(FPLACE=FANIN AND flash_flag='0' and FSET='1' and FSETFLASH='0') then
	   FKATOUT<="11110"; -- For 300ms display empty
	  else
	   FKATOUT<=FKATIN; -- Else load the input value on the output
	  end if;
	
	end if;	
  end if;
 end if;

end process;
------------------------------------------------------------------------------------------------------------------------
end Behavioral;
