# Supplementary material for: A novel adjustable automated system for inducing chronic intermittent hypoxia in mice
Source: PLoS One. 2017 Mar 31;12(3):e0174896. doi: 10.1371/journal.pone.0174896 (PMC5376321; doi:10.1371/journal.pone.0174896)
Supplement: S1 Computer Code — (ZIP) [file pone.0174896.s001.zip › names.txt]

--------------------------------------------------------------------------------------------------------------
-- Names component stores the names of the menupoints                                                       --
-- The names are stored in std_logic_vector format																				--																
-- NADDR input determines which name load on the output																		--
--------------------------------------------------------------------------------------------------------------
library IEEE;
use IEEE.STD_LOGIC_1164.ALL;
use IEEE.numeric_std.all;
use IEEE.STD_LOGIC_UNSIGNED.ALL;

entity names is
		Port ( 
					NCLK : in  STD_LOGIC; -- Main 50MHz clock signal
					NEN : in  STD_LOGIC; -- Enable signal (1kHz)
				   NADDR : in  STD_LOGIC_VECTOR(2 DOWNTO 0); -- Address input
					NANOD : out STD_LOGIC_VECTOR(1 DOWNTO 0); -- Anod output
					NKATOD : out  STD_LOGIC_VECTOR(4 DOWNTO 0)); -- Katod output
end names;

architecture Behavioral of names is

-- 5 bit codes for the characters
constant o:std_logic_vector:="11101";
constant one:std_logic_vector:="00001";
constant two:std_logic_vector:="00010";
constant A:std_logic_vector:="01010";
constant empty:std_logic_vector:="11110";
constant t:std_logic_vector:="10111";
constant L:std_logic_vector:="10010";
constant P:std_logic_vector:="10100";

signal anod_pwm:std_logic_vector(1 downto 0); -- Counter for pwm signal generation

begin
------------------------------------------------------------------------------------------------------------------------
ReadName:process(NCLK,NEN,NADDR) begin -- Based on the address gives the name on the output

 if rising_edge(NCLK) then -- If the main clock signal is high
  if(NEN='1') then -- If the main enable signal is high
  
   anod_pwm<=anod_pwm+1; -- Internal counter for pwm drive the display
	NANOD<=anod_pwm; -- Load pwm signal on the output
   
   case NADDR is
	 when "000" => -- First menupoint A_o2
						case anod_pwm is
						 when "00" => NKATOD <= two;
						 when "01" => NKATOD <= o;
						 when "10" => NKATOD <= empty;
						 when "11" => NKATOD <= A;
						 when others => NULL;
						end case;
	
	 when "001" => -- Second menupoint o2_1
						case anod_pwm is
						 when "00" => NKATOD <= one;
						 when "01" => NKATOD <= empty;
						 when "10" => NKATOD <= two;
						 when "11" => NKATOD <= o;
						 when others => NULL;
						end case;
						
	 when "010" => -- Third menupoint o2_2
						case anod_pwm is
						 when "00" => NKATOD <= two;
						 when "01" => NKATOD <= empty;
						 when "10" => NKATOD <= two;
						 when "11" => NKATOD <= o;
						 when others => NULL;
						end case;
						
	 when "011" => -- Fourth menupoint __t1
						case anod_pwm is
						 when "00" => NKATOD <= one;
						 when "01" => NKATOD <= t;
						 when "10" => NKATOD <= empty;
						 when "11" => NKATOD <= empty;
						 when others => NULL;
						end case;
	
    when "100" => -- Fifth menupoint __t2
						case anod_pwm is
						 when "00" => NKATOD <= two;
						 when "01" => NKATOD <= t;
						 when "10" => NKATOD <= empty;
						 when "11" => NKATOD <= empty;
						 when others => NULL;
						end case;
						
	when "101" => -- Sixth menupoint LooP
						case anod_pwm is
						 when "00" => NKATOD <= P;
						 when "01" => NKATOD <= o;
						 when "10" => NKATOD <= o;
						 when "11" => NKATOD <= L;
						 when others => NULL;
						end case;
						
	when others => NULL;
  end case;
  
  end if;
 end if;

end process;
------------------------------------------------------------------------------------------------------------------------
end Behavioral;
