# Supplementary material for: A novel adjustable automated system for inducing chronic intermittent hypoxia in mice
Source: PLoS One. 2017 Mar 31;12(3):e0174896. doi: 10.1371/journal.pone.0174896 (PMC5376321; doi:10.1371/journal.pone.0174896)
Supplement: S1 Computer Code — (ZIP) [file pone.0174896.s001.zip › PID_Controller.txt]

-------------------------------------------------------------------------------------------------------------
-- PID_Controller component generates the control signals for the proportional valves                      --
-- The values are stored in signed fix point format																		  --	
--	Kp value=0-127, Ki value=0-0.0625, Kd value=0-64	 												                 --
-- The output of P,I,D parts move between 0-65520											                          --																--
-- After scaling the output is between 0-4095																				  --
-- The two output work invers way, when the error is positive than the N2 valve is controlled.				  --
-- When the error is negative than the o2 valve is controlled															  --	
-- The valves are off when the o2 level is between the determined range 								           --		
-------------------------------------------------------------------------------------------------------------
library IEEE;
use IEEE.STD_LOGIC_1164.ALL;
use IEEE.NUMERIC_STD.ALL;
library ieee_proposed;
use ieee_proposed.fixed_pkg.all;

entity PID_Controller is
    Port ( 
	        PCLK : in  STD_LOGIC;
	        enable : in  STD_LOGIC;
			  --Pstate : in std_logic;
           PRST : in  STD_LOGIC;
           PSEN : in  integer range 0 to 3000;
			  PSEN2: in integer range 0 to 3000;
           PSET : in  integer range 0 to 3000;
			  pstab: out std_logic;
           POUT_1 : out STD_LOGIC_VECTOR(11 downto 0);
			  POUT_2 : out STD_LOGIC_VECTOR(11 downto 0)
			 );
end PID_Controller;

architecture Behavioral of PID_Controller is

-- Enable signals for the parts
constant PEN:std_logic:='1';
constant IEN:std_logic:='1';
--constant DEN:std_logic:='0';
constant baseline:sfixed(16 downto 0):="00111111111111000"; -- 12V 32760
constant accuracy:integer range 0 to 128:=50;

signal error,s1_error,s2_error:sfixed(12 downto 0):=(others=>'0');
signal proportional:sfixed(16 downto 0):=(others=>'0');
signal integral:sfixed(16 downto -4):=(others=>'0');
--signal derivative:sfixed(16 downto 0):=(others=>'0');
signal actuator:sfixed(16 downto -4):=(others=>'0');
signal stable:std_logic:='1';

begin

sub:process(PCLK,enable,PRST)

begin

 if rising_edge(PCLK) then
  if(enable='1') then
   if(PRST='0') then error<=(others=>'0'); s1_error<=(others=>'0');s2_error<=(others=>'0');
	else 
	s1_error<=To_sfixed(PSEN-PSET,12,0);
	s2_error<=To_sfixed(PSEN2-PSET,12,0);
	error<=resize(s1_error+s2_error,error); -- Generate error signal
	
	end if;
  end if;
 end if;

end process;

Prop:process(PCLK,enable,error,stable)

variable P:sfixed(16 downto 0):=(others=>'0');
constant Kp:sfixed(5 downto 0):="011100"; -- Kp parameter = 20
constant Max_P:sfixed(16 downto 0):="01111111111110000"; -- Max value
constant Min_P:sfixed(16 downto 0):="10000000000010000"; -- Min value

begin

  if rising_edge(PCLK) then
   if(enable='1') then
	 if(stable='0') then
     if(PEN='0') then P:=(others=>'0');
	  else
	   if(P>Max_P) then P:=Max_P;
	   elsif(P<Min_P) then P:=Min_P;
	   else P:=resize(Kp*error,P); -- Value of the proportional part
	   end if;  
	  end if;
	 end if;
	  proportional<=P;
	end if;
  end if;

end process;

Int:process(PCLK,enable,error,stable)
										  --0,0.5,0.25,0.125,0.0625,0.03125,0.015625,0.0078125,0.00390625,0.001953125,0.0009765625
constant Ki:sfixed(0 downto -10):="01010000000"; -- Ki parameter = 0.0009765625
constant Max_I:sfixed(16 downto -4):="011111111111100000000"; -- Max value
constant Min_I:sfixed(16 downto -4):="100000000000100000000"; -- Min value
variable I:sfixed(16 downto -4):=(others=>'0');

begin

 if rising_edge(PCLK) then
  if(enable='1') then
	if(stable='0') then 
    if(IEN='0') then I:=(others=>'0'); 
    else
	  if(I>Max_I) then I:=Max_I;
	  elsif(I<Min_I) then I:=Min_I;
	  else I:=resize((Ki*error)+I,I); -- Integration
	  end if;
	 end if;
	 end if;
	 integral<=I;
	end if;
  end if;
end process;

--Der:process(PCLK,enable,error,stable)
--
--constant Kd:sfixed(6 downto 0):="0000101"; -- Kd parameter = 5
--constant Max_D:sfixed(16 downto 0):="01111111111110000"; -- Max value
--constant Min_D:sfixed(16 downto 0):="10000000000010000"; -- Min value
--variable D:sfixed(16 downto 0):=(others=>'0');
--variable D_old,D_new:sfixed(12 downto 0):=(others=>'0');
--
--begin
--
--  if rising_edge(PCLK) then
--   if(enable='1') then
--	 if(stable='0') then
--     if(DEN='0') then D:=(others=>'0'); D_old:=(others=>'0'); D_new:=(others=>'0');
--     else
--	   if(D>Max_D) then D:=Max_D;
--	   elsif(D<Min_D) then D:=Min_D;
--	   else 
--	    D_new:=error;
--	    D:=resize(Kd*(D_new-D_old),16,0); -- Derivation
--	    D_old:=D_new;
--	   end if;
--	  end if;
--	 end if;
--	  derivative<=D;
--	end if;
--  end if;
--
--end process;

Sum:process(PCLK,enable,proportional,integral)

constant Max_U:sfixed(16 downto -4):="011111111111100000000";
constant Min_U:sfixed(16 downto -4):=baseline&"0000"; --(others=>'0');
variable U:sfixed(16 downto -4):=(others=>'0');

begin

  if rising_edge(PCLK) then
   if(enable='1') then
	
	  if(to_integer(proportional+integral+baseline)>65520) then U:=Max_U;
	  elsif(to_integer(proportional+integral)<0) then U:=Min_U;
	  else U:=resize(proportional+integral+baseline,16,-4); -- Sum
	  end if;
	  
	 actuator<=U;
	end if;
  end if;

end process;

scale:process(PCLK,enable,PRST,actuator,s2_error)

constant unit:sfixed(0 downto -4):="00001"; -- 16 bit -> 12 bit
variable tmp:integer range 0 to 4095:=0;

begin

  if rising_edge(PCLK) then
   if(enable='1') then
	 if(PRST='0') then -- When timer is off then o2 valve is on
	  POUT_1<=(others=>'0');
	  POUT_2<=(others=>'0'); --"111111111111";
	 else -- If timer is on 
	 
	  if(stable='1') then
	   POUT_1<=(others=>'0'); -- Close N2 valve
	   --POUT_2<=(others=>'0'); -- Close O2 valve
	  else
	   tmp:=to_integer(actuator*unit);
	   POUT_1<=std_logic_vector(to_unsigned(tmp,POUT_1'length)); -- Control N2 valve
	  end if;
	  
	  if(PSET>=2000 and stable='0') then POUT_2<="111111111111"; POUT_1<=(others=>'0');
	  else POUT_2<=(others=>'0'); 
	  end if;
	   		
	 end if; 
	end if;
  end if;
	 
end process;

safe:process(PCLK,enable,s2_error)

begin

  if rising_edge(PCLK) then
   if(enable='1') then
	 -- Turn off the valves

	 if(to_integer(s2_error)<35 and to_integer(s2_error)>-35) then
	  stable<='1';
	 else
	  if(to_integer(s2_error)>50 or to_integer(s2_error)<-50) then stable<='0'; end if;
	  --stable<='0';
	 end if;
	 pstab<=stable; 
	end if;
  end if;

end process;

end Behavioral;
