# Supplementary material for: A novel adjustable automated system for inducing chronic intermittent hypoxia in mice
Source: PLoS One. 2017 Mar 31;12(3):e0174896. doi: 10.1371/journal.pone.0174896 (PMC5376321; doi:10.1371/journal.pone.0174896)
Supplement: S1 Computer Code — (ZIP) [file pone.0174896.s001.zip › Selector.txt]

--------------------------------------------------------------------------------------------------------------
-- Selector component generates the main control signals:                                                   --
--	Generates menu signal based on UP/DOWN button pressure. Menu signal determine the menupoint.				   --																--
-- Generates rising edge signals for left,right,up,down button press. In set mode use these signals for     -- 
-- setting																		   														--
-- Generates reset, set, run signals. Reset signal delete the setted values. Set signal starts the set mode.--  																			--
-- Run signal starts the timer.																										--
-- Generates dot signal. In the first three menupoints there are fraction numbers.									--
-- Generates sflash signal. In set mode the display is flashing. This signal provides that the empty value  --
-- is not saved.																	         											--
--------------------------------------------------------------------------------------------------------------
library IEEE;
use IEEE.STD_LOGIC_1164.ALL;
use IEEE.numeric_std.all;
use IEEE.STD_LOGIC_UNSIGNED.ALL;
use IEEE.STD_LOGIC_ARITH.ALL;

entity Selector is
    Port ( SCLK : in  STD_LOGIC; -- Main 50MHz clock signal
           SEN : in  STD_LOGIC; -- Enable signal (1kHz)
			  SDELAY : in STD_LOGIC; -- 3s delay
           SBUTTON : in  STD_LOGIC_VECTOR(3 DOWNTO 0); -- Signals from the buttons
			  SREADY : in STD_LOGIC; -- Indicates the ready state (Timer finished)
			  SRISE : out STD_LOGIC_VECTOR(3 DOWNTO 0); -- Button press rise for the set modul
			  SRST : out STD_LOGIC; -- Main reset signal
			  SRUN : out STD_LOGIC; -- Output for run led
			  SSET :out STD_LOGIC; 	-- Output for set led
			  SDOT : out STD_LOGIC; -- Output for dot on the display
			  SFLASH : out STD_LOGIC; -- Flashing during set mode
           SMENU : out  STD_LOGIC_VECTOR(2 DOWNTO 0)); -- Select menu
end Selector;

architecture Behavioral of Selector is

constant press_delay2:integer:=2999; -- After 3s the program exit from set mode

signal button_d, button_rise:std_logic_vector(3 downto 0):="0000"; -- Signals for delayed button press, button rising edge
signal temp_press:std_logic_vector(2 downto 0):="000"; -- Signal for button press
signal temp_menu:std_logic_vector(2 downto 0):="000"; -- Stores the actual state of the menupoints
signal press_counter2:integer range 0 to 2999:=0; -- Counter for 3s
signal set, run:std_logic:='0'; -- Set, run mode signals

begin
------------------------------Rising edge detection---------------------------------------------------------------------
delayed_signal:PROCESS(SCLK, SEN) -- Generate delayed signals
begin

 if rising_edge(SCLK) then
  if SEN='1' then
--Delayed with one clock cycle
   button_d(0)<= SBUTTON(0);
   button_d(1)<= SBUTTON(1);
   button_d(2)<= SBUTTON(2);
   button_d(3)<= SBUTTON(3);
  end if;
 end if;
 
end PROCESS delayed_signal;
------------------------------------------------------------------------------------------------------------------------
edge_flags:PROCESS(SBUTTON, button_d) -- Generate rising edge signals from button press
begin

--Rising edge detection
button_rise(0) <= SBUTTON(0) and not button_d(0); -- 1 if the value goes 0->1			
button_rise(1) <= SBUTTON(1) and not button_d(1);
button_rise(2) <= SBUTTON(2) and not button_d(2);
button_rise(3) <= SBUTTON(3) and not button_d(3);

end PROCESS edge_flags;
------------------------------------------------------------------------------------------------------------------------
-- Step between the menupoints
menu_select:process(SCLK,SEN,button_rise,temp_menu,set) begin

 if rising_edge(SCLK) then -- If the main clock signal is high
  if (SEN='1') then -- If the main enable signal is high
   if (SBUTTON="0011") then -- Reset signal
    temp_menu <= "000"; -- Reset the temporary signal
   end if;
	
-- If UP or DOWN button is pressed then increase or decrease the menu counter 
   if(set='0') then -- In set mode is not allowed to step in menu
    case button_rise is
     when "0001" => temp_menu <= temp_menu-1; if(temp_menu="000") then temp_menu<="101"; end if;
	  when "0010" => temp_menu <= temp_menu+1; if(temp_menu="101") then temp_menu<="000"; end if;
	  when others => NULL;
    end case;
   end if;
 
  end if; 
 end if;

SMENU<=temp_menu; -- Load the temporary signal on the output

end process menu_select;
----------------------------------------------------------------------------------------------------------------------
-- Generate control signals based on the button press
button_press:process(SCLK, SEN,SBUTTON, button_rise) begin

 if rising_edge(SCLK) then -- If the main clock signal is high
  if (SEN='1') then -- If the main enable signal is high
   if (SBUTTON="0011") then -- Reset signal
    temp_press <= "000"; -- Reset the temporary signal
   end if;
  
   case button_rise is -- Rising edge
    when "0001" => SRISE <= "0001"; -- Step down
	 when "0010" => SRISE <= "0010"; -- Step up
	 when "0100" => SRISE <= "0100"; -- Step right
	 when "1000" => SRISE <= "1000"; -- Step left
	 when others => SRISE <= "0000"; -- Idle
   end case;
 
   case SBUTTON is -- Button press
	 when "0011" => temp_press <= "001"; -- Reset
	 when "0100" => temp_press <= "010"; -- Set
	 when "1000" => temp_press <= "100"; -- Run
	 when others => temp_press<="000";  SRST<='0'; -- Idle
   end case;
  
   SRST<=temp_press(0); -- Load the reset signal on the output
  
  end if; 
 end if;

end process button_press;
----------------------------------------------------------------------------------------------------------------------
-- Activate run or set mode
state:process(SCLK,SEN) begin

if rising_edge(SCLK) then -- If the main clock signal is high
 if(SEN='1') then -- If the main enable signal is high 
  if(SBUTTON="0011") then -- Reset signal
   set<='0'; -- Exit from set mode
   run<='0'; -- Exit from run mode
  end if;
 
  if(SREADY='1') then run<='0'; end if; -- Reset run mode at the end of the timer
 
  -- Enter set mode
  if(SDELAY='1') then -- After 3s
	if(temp_press="010") then -- If set button is pressed
	 if(run='0' and set='0') then -- If run and set mode are inactive
	  if(temp_menu>"000") then -- The measured oxygen menupoint is not adjustable
	   set<='1'; -- Enter set mode
	  else
	   set<='0'; -- Exit set mode
	  end if;
	 end if;
	end if;
	
   -- Enter run mode
	if(temp_press="100") then -- If run button is pressed
	 if(run='0' and set='0') then -- If run and set mode are inactive
	  run<='1'; -- Enter run mode (Start the timer)
	 end if;
	end if;
  end if;
 
  -- Exit set mode
  if(set='1') then -- In set mode
   if(SBUTTON="0000") then -- If buttons are not pressed
	 if(press_counter2=press_delay2) then -- After 3s
	  press_counter2<=0; -- Reset the counter
	  set<='0'; -- Exit from the set mode
	 else
	  press_counter2<=press_counter2+1; -- Increase the counter
	  if(press_counter2<2699) then -- 300ms before exit from set mode flashing is not allowed
	   SFLASH<='0'; -- Allow flashing
	  else
	   SFLASH<='1'; -- Not allow flashing
	  end if;
	 end if;
	else
	 press_counter2<=0; -- Reset the counter
	end if;
  end if; 
  
  SRUN<=run; -- Load run signal on the output
  SSET<=set; -- Load set signal on the output
  
 end if;
end if;

end process state;
----------------------------------------------------------------------------------------------------------------------
dot:process(SCLK,SEN) begin -- Generates dot signal for fractional number display in the first three menupoint

 if rising_edge(SCLK) then -- If the main clock signal is high
  if(SEN='1') then -- If the main enable signal is high
   if(temp_menu>"010") then -- If not in the first three menupoint
    SDOT<='0'; -- Dot is not on the display
   else
    SDOT<='1'; -- Else dot is on the display
   end if;
  end if;
 end if;

end process;
----------------------------------------------------------------------------------------------------------------------
end Behavioral;
