# Supplementary material for: A novel adjustable automated system for inducing chronic intermittent hypoxia in mice
Source: PLoS One. 2017 Mar 31;12(3):e0174896. doi: 10.1371/journal.pone.0174896 (PMC5376321; doi:10.1371/journal.pone.0174896)
Supplement: S1 Computer Code — (ZIP) [file pone.0174896.s001.zip › SetModul.txt]

--------------------------------------------------------------------------------------------------------------
-- SetModul component adjust the values of the menupoints     															   -- 
-- SSet signal activate the component                                  													--																		
--------------------------------------------------------------------------------------------------------------
library IEEE;
use IEEE.STD_LOGIC_1164.ALL;
use IEEE.numeric_std.all;
use IEEE.STD_LOGIC_UNSIGNED.ALL;

entity SetModul is
    Port ( SCLK : in  STD_LOGIC; -- Main 50MHz clock signal
           SEN : in  STD_LOGIC; -- Enable signal (1kHz)
			  SSET: in STD_LOGIC; -- Set mode signal
           SDATA : in  integer range 0 to 9999; -- Input data
			  SBUTTON : in STD_LOGIC_VECTOR(3 DOWNTO 0); -- Button press rising edge signals
			  SMENU : in STD_LOGIC_VECTOR(2 DOWNTO 0); -- Number of the actual menupoint
           --SWAddr : out  STD_LOGIC_VECTOR(2 DOWNTO 0); -- The address of the upteded data
           SWEN : out  STD_LOGIC; -- Write enable signal
			  Splace : out STD_LOGIC_VECTOR(1 DOWNTO 0); -- Gives the place of the adjusted number for flashing
           SWDATA : out  integer range 0 to 9999); -- Adjusted data out
end SetModul;

architecture Behavioral of SetModul is

signal set_value:integer range 0 to 9999; -- Internal signal to load the value
signal place:std_logic_vector(1 downto 0); -- Determine which number is adjusted

begin
------------------------------------------------------------------------------------------------------------------------
Set:process(SCLK,SEN,SBUTTON) begin

 if rising_edge(SCLK) then -- If the main clock signal is high
  if(SEN='1') then -- If the main enable signal is high
   if(SSET='0') then -- If set mode is not active
	 set_value<=SDATA; -- Load data from the input
	 SWEN<='0'; -- Not write
	 place<="00"; -- First display
	else -- If set mode is active
      case SBUTTON is -- Which button is pressed
		 when "0000" => -- If no button press
							if(SMENU="001" or SMENU="010") then -- In second and third menupoint the maximal value is 30.00
							 if(set_value>=3000) then -- If the adjusted value is higher than 30.00
							  set_value<=3000; -- Set back to the maximal value
							 end if;
							end if;
						
		 when "0001" => -- Down button is pressed
							case place is -- Which number is adjusted
							 when "00" => if(set_value=0) then set_value<=set_value; else set_value<=set_value-1; end if;
							 when "01" => if(set_value<10) then set_value<=set_value; else set_value<=set_value-10; end if; 
							 when "10" => if(set_value<100) then set_value<=set_value; else set_value<=set_value-100; end if; 
							 when "11" => if(set_value<1000) then set_value<=set_value; else set_value<=set_value-1000; end if; 
							 when others => NULL;
							end case;
							
		 when "0010" => -- Up button is pressed
							case place is -- Which number is adjusted
								when "00" => if(set_value=9999) then set_value<=set_value; else set_value<=set_value+1; end if; 
								when "01" => if(set_value>9990) then set_value<=set_value; else set_value<=set_value+10; end if; 
								when "10" => if(set_value>9900) then set_value<=set_value; else set_value<=set_value+100; end if; 
								when "11" => if(set_value>9000) then set_value<=set_value; else set_value<=set_value+1000; end if; 
								when others=>NULL;
							end case;
							
		 when "0100" => place<=place-1; -- Right button is pressed, step right on the display
		 when "1000" => place<=place+1; -- Left button is pressed, step left on the display
		 when others => NULL;
		end case;
	
	   -- Load values on the outputs
		--SWAddr<=SMENU; 
		SWEN<='1';
		SWDATA<=set_value;
		Splace<=place;
		
   end if;
  end if; 
 end if;

end process;
------------------------------------------------------------------------------------------------------------------------
end Behavioral;
