# Supplementary material for: A novel adjustable automated system for inducing chronic intermittent hypoxia in mice
Source: PLoS One. 2017 Mar 31;12(3):e0174896. doi: 10.1371/journal.pone.0174896 (PMC5376321; doi:10.1371/journal.pone.0174896)
Supplement: S1 Computer Code — (ZIP) [file pone.0174896.s001.zip › UI_4.txt]

-------------------------------------------------------------------------------------------------------------
-- Company: Croatian Institute for Brain Research and Semmelweis University
-- Engineer: Marcell Bag�
-- 
-- Create Date:  12:26:48 26/01/2015 
-- Module Name:  UI_4.5 - Behavioral 
-- Project Name: Userinterface for intermittent hypoxia chamber device 
-- Target Devices: BASYS2 100k

-- Description: 
-- This program provide userinterface for controling hypoxia chamber.
-- There are six menu option:
--
-- 1, Measured oxygen level (A_o2) :
-- Show on the display the actual oxygen level. The sensor is O2A2 from Alphasense
-- with transmitterboard. The measurement range is 0-30%. The transmitter board is 
-- powered with 12V through a 165Ohm resistor. The voltage range of the resistor
-- is 0.66V-3.3V. This voltage is connected to PMOD-AD1 analog to digital converter.
-- The value of the sensor gives the process value for the PID controller.
--
-- 2, First adjusted oxygen level (o2_1) :
-- The range is 0-30%. During the first time period this value is the setpoint for
-- the PID controller. 
--
-- 3, Second adjusted oxygen level (o2_2)
-- The range is 0-30%. During the second time period this value is the setpoint for
-- the PID controller. 
--
-- 4, First time period (t1)
-- The range is 0-9999s
--
-- 5, Second time period (t2)
-- The range is 0-9999s
--
-- 6, Repeat time (LooP)
-- The range is 0-9999s
--
-- Functions:
--
-- Oxygen level measuing
-- Adjustable values (o2_1,o2_2,t1,t2,loop)
-- Cyclic dual timer (t1->t2->t1...)
-- Generate output for driving proportional valves
--
-- Revision: 
-------------------------------------------------------------------------------------------------------------

--*************************************Library declaration*************************************************--
library IEEE;
use IEEE.STD_LOGIC_1164.ALL;
-------------------------------------------------------------------------------------------------------------
--*************************************Input/output definition*********************************************--
entity UI_4 is
    Port ( 
			  UCLK : in  STD_LOGIC; -- Main 50MHz clock signal
			  SENSOR : in STD_LOGIC; -- Digital sensor signal
			  SENSOR2 : in STD_LOGIC;
			  SENSW : in STD_LOGIC; -- Switch betrween the two sensors
			  Deco : in STD_LOGIC; -- Open the valves for depressurize
			  ADCLK : out STD_LOGIC; -- Clock signal for PMOD-AD1 ADC converter
			  ADCS : out STD_LOGIC; -- Enable signal for PMOD-AD1 ADC converter
			  DAC1 : out STD_LOGIC; -- Input of PMOD_DA2 DAC converter
			  DAC2 : out STD_LOGIC; -- Input of PMOD_DA2 DAC converter
			  DAC_CLK : out STD_LOGIC; -- Clock signal for PMOD_DA2 DAC converter
			  DAC_SYNC : out STD_LOGIC; -- Enable signal for PMOD_DA2 DAC converter
           UBUTTON : in  STD_LOGIC_VECTOR(3 DOWNTO 0); -- Signals from the buttons
           ULED : out  STD_LOGIC_VECTOR(7 DOWNTO 0); -- Led outputs
           UANOD : out  STD_LOGIC_VECTOR(3 DOWNTO 0); -- Anod output
           UKATOD : out  STD_LOGIC_VECTOR(7 DOWNTO 0) -- Katod output
			); 
end UI_4;
-------------------------------------------------------------------------------------------------------------
--*************************************Behavioral description**********************************************--
architecture Behavioral of UI_4 is
-------------------------------------------------------------------------------------------------------------
--*************************************Components including************************************************--
component enable_generator
		Port ( ECLK : in  STD_LOGIC; -- Main 50MHz clock signal
			    Erun : in STD_LOGIC; -- Timer start signal for syncronizing
			    one_Hz :out STD_LOGIC; -- 1Hz clock signal
			    ms_300:out STD_LOGIC; -- 600ms timing for flashing in set mode
             EEN : out  STD_LOGIC); -- Enable signal (1kHz)
end component;

component Delay 
		Port ( DCLK : in  STD_LOGIC; -- Main 50MHz clock signal
             DEN : in  STD_LOGIC; -- Enable signal (1kHz)
             DBUTTON : in  STD_LOGIC_VECTOR(1 DOWNTO 0); -- Up and down button signals
             DSET : in  STD_LOGIC; -- Incicates the set mode
             DRDY : out  STD_LOGIC); -- After 3s the output is high (delay signal)
end component;

component Selector
		Port ( SCLK : in  STD_LOGIC; -- Main 50MHz clock signal
             SEN : in  STD_LOGIC; -- Enable signal (1kHz)
			    SDELAY : in STD_LOGIC; -- 3s delay
             SBUTTON : in  STD_LOGIC_VECTOR(3 DOWNTO 0); -- Signals from the buttons
			    SREADY : in STD_LOGIC; -- Indicates the ready state (Timer finished)
			    SRISE : out STD_LOGIC_VECTOR(3 DOWNTO 0); -- Button press rise for the set modul
			    SRST : out STD_LOGIC; -- Main reset signal
			    SRUN : out STD_LOGIC; -- Output for run led
			    SSET :out STD_LOGIC; 	-- Output for set led
			    SDOT : out STD_LOGIC; -- Output for dot on the display
			    SFLASH : out STD_LOGIC; -- Flashing during set mode
             SMENU : out  STD_LOGIC_VECTOR(2 DOWNTO 0)); -- Select menu
end component;

component names
		Port ( NCLK : in  STD_LOGIC; -- Main 50MHz clock signal
				 NEN : in  STD_LOGIC; -- Enable signal (1kHz)
				 NADDR : in  STD_LOGIC_VECTOR(2 DOWNTO 0); -- Address input
				 NANOD : out STD_LOGIC_VECTOR(1 DOWNTO 0); -- Anod output
				 NKATOD : out  STD_LOGIC_VECTOR(4 DOWNTO 0)); -- Katod output
end component;

component values
		Port(  VCLK : in  STD_LOGIC; -- Main 50MHz clock signal
				 VEN : in  STD_LOGIC; -- Enable signal (1kHz)
				 VHz : in STD_LOGIC; -- 1Hz signal
				 VRST : in STD_LOGIC; -- Main reset signal
				 VRW : in STD_LOGIC; -- VRW='1' -> write into the memory
				 VAddress : in  STD_LOGIC_VECTOR(2 DOWNTO 0); -- Address for reading
				 VDataIn: in integer range 0 to 9999; -- Input data
				 VSENSOR : in integer range 0 to 3000; -- Input from the sensor
				 VSENSOR2 : in integer range 0 to 3000; -- Input from the sensor2
				 VSENSW : in std_logic;
				 VRUN : in STD_LOGIC; -- Indicates run mode
				 Vready : out STD_LOGIC; -- Indicates when timer is finished
				 Vstate : out STD_LOGIC; -- Indicates which time period is active
				 V_PID_SEN : out integer range 0 to 3000; -- Process value input of PID controller
				 V_PID_SET : out integer range 0 to 3000; -- Setpoint input of PID controller
				 VDataOut : out integer range 0 to 9999); -- Output 
end component;

component Converter
		Port ( CCLK : in  STD_LOGIC; -- Main 50MHz clock signal
             CEN : in  STD_LOGIC; -- Enable signal (1kHz)
             CDataIn : in  integer range 0 to 9999; -- Input integer data
             CAnod : out  STD_LOGIC_VECTOR(1 DOWNTO 0); -- Output anod pwm signal
             CKatod : out  STD_LOGIC_VECTOR(4 DOWNTO 0)); -- Output 5 bit vector
end component;

component DisplayMuxer
		Port ( DCLK : in  STD_LOGIC; -- Main 50MHz clock signal
             DEN : in  STD_LOGIC; -- Enable signal (1kHz)
			    DSelect : in STD_LOGIC; -- Multiplexer control signal
             DAnod1 : in  STD_LOGIC_VECTOR(1 DOWNTO 0); --Anod input1:name
             DAnod2 : in  STD_LOGIC_VECTOR(1 DOWNTO 0); --Anod input2:value
             DData1 : in  STD_LOGIC_VECTOR(4 DOWNTO 0); --Data input1:name
             DData2 : in  STD_LOGIC_VECTOR(4 DOWNTO 0); --Data input1:value
             DAnodOut : out  STD_LOGIC_VECTOR(1 DOWNTO 0); -- Anod output
             DDataOut : out  STD_LOGIC_VECTOR(4 DOWNTO 0)); -- Data output
end component;

component Driver
		Port ( Set : in  STD_LOGIC_VECTOR(1 DOWNTO 0); -- Anod input
             Value : in  STD_LOGIC_VECTOR(4 DOWNTO 0); -- Value for the display
			    Dot : in STD_LOGIC; -- Dot input
			    En_dot : in STD_LOGIC; -- Enable to display the dot
             Anod : out  STD_LOGIC_VECTOR(3 DOWNTO 0); -- Anod output
             Katod : out  STD_LOGIC_VECTOR(7 DOWNTO 0)); -- Katod Output
end component;

component SetModul
		Port ( SCLK : in  STD_LOGIC; -- Main 50MHz clock signal
             SEN : in  STD_LOGIC; -- Enable signal (1kHz)
			    SSET: in STD_LOGIC; -- Set mode signal
             SDATA : in  integer range 0 to 9999; -- Input data
			    SBUTTON : in STD_LOGIC_VECTOR(3 DOWNTO 0); -- Button press rising edge signals
			    SMENU : in STD_LOGIC_VECTOR(2 DOWNTO 0); -- Number of the actual menupoint
             SWEN : out  STD_LOGIC; -- Write enable signal
			    Splace : out STD_LOGIC_VECTOR(1 DOWNTO 0); -- Gives the place of the adjusted number for flashing
             SWDATA : out  integer range 0 to 9999); -- Adjusted data out
end component;

component AD1RefComp
		Port ( CLK : in std_logic; -- Main 50MHz clock signal       
             RST : in std_logic; -- Main reset signal
             SDATA1 : in std_logic; -- Input from PMOD-AD1
				 SDATA2   : in std_logic;
             SCLK : out std_logic; -- Clock signal for PMOD-AD1 ADC converter
             nCS : out std_logic; -- Enable signal for PMOD-AD1 ADC converter
	          DATA1    : out integer range 0 to 3000; -- Scaled o2 level
				 DATA2    : out integer range 0 to 3000;
             START    : in std_logic; -- Start converting
             DONE     : out std_logic); -- Converting is finished
end component;

component DA2RefComp
		Port ( CLK      : in std_logic; -- Main 50MHz clock signal
		       RST      : in std_logic; -- Main reset signal
 		       D1       : out std_logic; -- First channel output for PMOD-DA2 board (N2 valve)
				 D2       : out std_logic; -- Second channel output for PMOD-DA2 board (O2 valve)
		       CLK_OUT  : out std_logic; -- Clock signal for PMOD-DA2 DAC converter
             nSYNC    : out std_logic; -- Enable signal for PMOD-DA2 DAC converter
		       DacInput_1 : in std_logic_vector(11 downto 0); -- First channel input from PID modul(N2)
				 DacInput_2 : in std_logic_vector(11 downto 0); -- Second channel input from PID modul (O2)
       		 START    : in std_logic; -- Start converting
             DONE     : out std_logic); -- Converting is finished
end component;

component Flash
		Port ( FCLK : in  STD_LOGIC; -- Main 50MHz clock signal
             FEN : in  STD_LOGIC; -- Enable signal (1kHz)
             FSET : in  STD_LOGIC; -- Set mode 
             FANIN : in  STD_LOGIC_VECTOR(1 DOWNTO 0); -- Anod input
             FKATIN : in  STD_LOGIC_VECTOR(4 DOWNTO 0); -- Katod input
			    FSETFLASH : in STD_LOGIC; -- Flash enable
			    FPLACE : in STD_LOGIC_VECTOR(1 DOWNTO 0); -- Which number is adjusted
             FANOUT : out  STD_LOGIC_VECTOR(1 DOWNTO 0); -- Anod output
             FKATOUT : out  STD_LOGIC_VECTOR(4 DOWNTO 0)); -- Katod output
end component;

component PID_Controller
		Port ( PCLK : in  STD_LOGIC; -- Main 50MHz clock signal
             enable : in  STD_LOGIC; -- Enable signal (1kHz)
				 --Pstate : in std_logic;
	          PRST : in STD_LOGIC; -- Drive the timer (s_run signal)
             PSET : in integer range 0 to 3000; -- Setpoint input
	          PSEN : in integer range 0 to 3000; -- Process value input (sensor value)
				 PSEN2: in integer range 0 to 3000;
				 pstab : out std_logic;
	          POUT_1 : out std_logic_vector(11 downto 0); -- PID control signal for N2 valve
				 POUT_2 : out STD_LOGIC_VECTOR(11 downto 0)); -- PID control signal for O2 valve
end component;
-------------------------------------------------------------------------------------------------------------
--*************************************Signals for connecting the components together**********************--
signal s_enable,s_one_Hz,s_set,s_delay,s_flash,s_dot,w_en,s_reset:std_logic;
signal s_dac1,s_dac2,s_stop,s_ready,s_run,sw_en,s_time:std_logic;
signal s_ms,s_start,s_done,s_DACstart,s_DACdone:std_logic;

signal s_mux_an1,s_mux_an2,s_anod,s_place,conan:std_logic_vector(1 downto 0);
signal s_menu,w_addr,mux_addr1,mux_addr2:std_logic_vector(2 downto 0);
signal s_rise:std_logic_vector(3 downto 0);
signal s_mux_data1,s_mux_data2,s_katod,conkat:std_logic_vector(4 downto 0);
signal s_dacIN_1,s_dacIN_2, s_n2, s_air:std_logic_vector(11 downto 0);

signal s_sens,s_sens2,s_sensor, s_setpoint:integer range 0 to 3000;
signal ConvIn,w_data,mux_data1,mux_data2:integer range 0 to 9999;
-------------------------------------------------------------------------------------------------------------
--*************************************Wire the components together****************************************--
begin

EN:enable_generator port map(
ECLK=>UCLK, -- Main clock signal (50MHz)
Erun=>s_run, -- Timer start signal for syncronizing
one_Hz=>s_one_Hz, -- Generate 1Hz signal
ms_300=>s_ms, -- Generate 600ms timing
EEN=>s_enable -- Generate enable signal (1kHz)
);

DE:Delay port map(
DCLK=>UCLK, -- Main clock signal (50MHz)
DEN=>s_enable, -- Receive enable signal from enable_generator component (1kHz)
DBUTTON(1 downto 0)=>UBUTTON(1 downto 0), -- Connect UP, DOWN button
DSET=>s_set, -- Receive set signal from Selector component
DRDY=>s_delay -- Generate delay signal 
);

S:Selector port map(
SCLK=>UCLK, -- Main clock signal (50MHz)
SEN=>s_enable, -- Receive enable signal from enable_generator component (1kHz)
SDELAY=>s_delay, -- Receive delay signal comes from Delay component
SBUTTON=>UBUTTON, -- Connect buttons
SREADY=>s_ready, -- Receive ready signal comes from timer component
SRISE=>s_rise, -- Generate rising edge button signals for SetModul component
SRST=>s_reset, -- Generate reset signal
SRUN=>s_run, -- Generate run signal
SSET=>s_set, -- Generate set signal
SDOT=>s_dot, -- Generate dot signal
SFLASH=>s_flash, -- Generate flash signal
SMENU=>s_menu -- Generate menu signal 
);

N:names port map(
NCLK=>UCLK, -- Main clock signal (50MHz)
NEN=>s_enable, -- Receive enable signal from enable_generator component (1kHz)
NADDR=>s_menu, -- Receive menu signal from Selector component
NANOD=>s_mux_an1, -- Generate address output for DisplayMuxer component
NKATOD=>s_mux_data1 -- Generate katod output for DisplayMuxer component
);

V:values port map(
VCLK=>UCLK, -- Main clock signal (50MHz)
VEN=>s_enable, -- Receive enable signal from enable_generator (1kHz)
VHz=>s_one_Hz, -- Receive 1Hz signal from enable_generator component
VRST=>s_reset, -- Receive reset signal from Selector component
VRW=>sw_en, -- Receive write enable from Setmodul or timer component
VAddress=> s_menu, -- Receive address signal for read from Selector component
VDataIn=>w_data, -- Receive data signal from MemoryMux component
VSENSOR=>s_sens, -- Receive data signal from AD1RefComp component
VSENSOR2=>s_sens2,
VSENSW=>SENSW,
VRUN=>s_run, -- Receive run signal from Selector component
Vready=>s_ready, -- Generate ready signal
Vstate=>s_time, -- Generate state signal about the time periods
V_PID_SEN=>s_sensor, -- Generate signal for PID PSEN input1
V_PID_SET=>s_setpoint, -- Generate signal for PID PSET input2
VDataOut=>ConvIn -- Generates data signal for Converter component
);

C:Converter port map(
CCLK=>UCLK, -- Main clock signal (50MHz)
CEN=>s_enable, -- Receive enable signal from enable_generator (1kHz)
CDataIn=>ConvIn, -- Receive data signal from values component
CAnod=>conan,  -- Generate anod output for flash component
CKatod=> conkat -- Generate katod output for flash component
);

DI:DisplayMuxer port map(
DCLK=>UCLK, -- Main clock signal (50MHz)
DEN=>s_enable, -- Receive enable signal from enable_generator (1kHz)
DSelect=>s_delay, -- Receive delay signal from Delay component
DAnod1=>s_mux_an1, -- Receive anod signal from names component
DAnod2=>s_mux_an2, -- Receive anod signal from values component
DData1=>s_mux_data1, -- Receive katod signal from names component
DData2=>s_mux_data2, -- Receive katod signal from values component
DAnodOut=>s_anod, -- Generate anod output for driver component
DDataOut=>s_katod -- Generate katod output for driver component
);

DR:Driver port map(
Set=>s_anod, -- Receive anod input from DisplayMuxer component
Value=>s_katod, -- Receive katod input from DisplayMuxer component
Dot=>s_dot, -- Receive dot signal from Selector component
En_dot=>s_delay, -- Receive dealay signal from Delay component
Anod=>UANOD, -- Generates anod signal
Katod=>UKATOD -- Genarate katod signal
);

SM:SetModul port map(
SCLK=>UCLK, -- Main clock signal (50MHz)
SEN=>s_enable, -- Receive enable signal from enable_generator (1kHz)
SSET=>s_set,-- Receive set signal from Selector component
SDATA=>ConvIn, -- Receive data from values component
SBUTTON=>s_rise, -- Receive rising edge signals from Selector component
SMENU=>s_menu, -- Receive menu signal from Selector component
SWEN=>sw_en, -- Generate write enable signal for values component
Splace=>s_place, -- Generate place signal for Flash component
SWDATA=>w_data -- Generate data signal for MemoryMux component
);

AD:AD1RefComp port map(
CLK=>UCLK, -- Main clock signal (50MHz)
RST=>s_reset, -- Receive reset signal from Selector component
SDATA1=>SENSOR, -- Receive sensor signal from PMOD AD1
SDATA2=>SENSOR2,
SCLK=>ADCLK, -- Generate clock signal for PMOD AD1
nCS=>ADCS, -- Generate enable signal for PMOD AD1
DATA1=>s_sens, -- Generate data signal for values component
DATA2=>s_sens2,
START=>s_start, -- Receive start signal from the main modul
DONE =>s_done -- Generate done signal for the main modul
);

DA:DA2RefComp port map(
CLK=>UCLK, -- Main clock signal (50MHz)
RST=>s_reset, -- Receive reset signal from Selector component
D1=>DAC1, -- Generate input signal for PMOD DA1
D2=>DAC2, -- Generate input signal for PMOD DA1
CLK_OUT=>DAC_CLK, -- Generate clock signal for PMOD DA1
nSYNC=>DAC_SYNC, -- Generate enable signal for PMOD DA1
DacInput_1=>s_n2, --s_dacIN_1,-- Receive signal from PID modul
DacInput_2=>s_air, --s_dacIN_2, -- Receive signal from PID modul
START=>s_DACstart, -- Receive start signal from the main modul
DONE=>s_DACdone -- Generate done signal for the main modul
);

F:Flash port map(
FCLK=>UCLK, -- Main clock signal (50MHz)
FEN=>s_enable, -- Receive enable signal from enable_generator (1kHz)
FSET=>s_set, -- Receive set signal from Selector component
FANIN=>conan, -- Receive anod input from Converter component
FKATIN=>conkat, -- Receive katod input from Converter component
FSETFLASH=>s_flash, -- Receive flash signal from Selector component
FPLACE=>s_place, -- Receive place signal from SetModul
FANOUT=>s_mux_an2, -- Generate anod signal for DisplayMuxer component
FKATOUT=>s_mux_data2 -- Generate katod signal for DisplayMuxer component
);

P:PID_Controller port map(
PCLK=>UCLK, -- Main clock signal (50MHz)
enable=>s_enable, -- Receive enable signal from enable_generator (1kHz)
--Pstate=>s_time,
PRST=>s_run, -- Receive run signal from Selector component
PSET=>s_setpoint, -- Receive setpoint value from values modul
PSEN=>s_sensor, -- Receive sensor value from values modul
PSEN2=>s_sens2,
pstab=>ULED(7),
POUT_1=>s_dacIN_1, -- Generate control signal for N2 valve (digital)
POUT_2=>s_dacIN_2 -- Generate control signal for N2 valve (digital)
);
-------------------------------------------------------------------------------------------------------------
--DAC1<=s_dac1; -- Load signal to DAC input
--DAC2<=s_dac2; -- Load signal to DAC input
--*************************************LED functions*******************************************************--
ULED(0)<=s_set; -- Connect set signal to the first led (SET mode)
ULED(1)<=s_run; -- Connect run signal to the second led (TIMER mode)
ULED(4)<=s_ready; -- Connect ready signal to the fifth led (READY)
ULED(5)<=s_one_Hz; -- Connect 1Hz signal to the sixth led (1Hz signal during TIMER mode)
ULED(6)<=s_ms; -- Seventh led is not used
-------------------------------------------------------------------------------------------------------------
process(UCLK,s_done,s_ms,s_DACdone,s_dac1,s_run,s_time) begin

 if rising_edge(UCLK) then

  -- Decompress
  if(Deco='1') then
   s_n2<="111111111111";
	s_air<="111111111111";
  else
   s_n2<=s_dacIN_1;
	s_air<=s_dacIN_2;
  end if;

  -- In every 600ms read from the AD converter 
  if(s_done='1' and s_ms='1') then -- 600ms timing
   s_start<='1';
  else
   s_start<='0';
  end if;

  -- In every 600ms write to the DA converter 
  if(s_DACdone='1' and s_ms='1') then -- 600ms timing
   s_DACstart<='1';
  else
   s_DACstart<='0';
  end if;

  if(s_run='1') then -- If timer is active
  
   if(s_time='0') then -- If state is 0
    ULED(2)<='0'; -- Third led is on (t1 time period)
    ULED(3)<='1'; -- Fourth led is off (t2 time period)
   else -- If state is 1
    ULED(2)<='1'; -- Third led is off (t1 time period)
    ULED(3)<='0'; -- Fourth led is on (t2 time period)
   end if;
  else -- If timer is inactive
   ULED(2)<='0'; -- Third led is off (t1 time period)
   ULED(3)<='0'; -- Fourth led is off (t2 time period)
  end if;

 end if; 

end process;
------------------------------------------------------------------------------------------------------------------------
end Behavioral;
