# Supplementary material for: A novel adjustable automated system for inducing chronic intermittent hypoxia in mice
Source: PLoS One. 2017 Mar 31;12(3):e0174896. doi: 10.1371/journal.pone.0174896 (PMC5376321; doi:10.1371/journal.pone.0174896)
Supplement: S1 Computer Code — (ZIP) [file pone.0174896.s001.zip › values.txt]

--------------------------------------------------------------------------------------------------------------
-- Values component stores the values of the menupoints                                                     --
-- The values are stored in integer format																				      --	
-- VRW enable to update data			 												                                    --
-- VAddress input determines which value load on the output	or update												   --																		--
-- VDataIn input data																													--
-- VSENSOR input from the ADC converter																							--
-- VRun indicates the run mode for drive the DAC  converter																	--	
-- VState indicates which time period is active 										                              --		
-- V_PID_SEN, V_PID_SET give the inputs of the PID controller															   --
-- VDataOut data out from the component																							--
--------------------------------------------------------------------------------------------------------------
library IEEE;
use IEEE.STD_LOGIC_1164.ALL;
use IEEE.numeric_std.all;
use IEEE.STD_LOGIC_UNSIGNED.ALL;

entity values is
			Port(
               VCLK : in  STD_LOGIC; -- Main 50MHz clock signal
					VEN : in  STD_LOGIC; -- Enable signal (1kHz)
					VHz : in STD_LOGIC; -- 1Hz signal
					VRST : in STD_LOGIC; -- Main reset signal
					VRW : in STD_LOGIC; -- VRW='0' -> read from memory VRW='1' -> write into the memory
				   VAddress : in  STD_LOGIC_VECTOR(2 DOWNTO 0); -- Address for reading
					VDataIn: in integer range 0 to 9999; -- Input data
					VSENSOR : in integer range 0 to 3000; -- Input from the sensor
					VSENSOR2 : in integer range 0 to 3000; -- Input from the sensor2
					VSENSW : in std_logic;
					VRUN : in STD_LOGIC; -- Indicates run mode
					Vready : out STD_LOGIC; -- Indicates when timer is finished
					Vstate : out STD_LOGIC; -- Indicates which time period is active
					V_PID_SEN : out integer range 0 to 3000; -- Input of PID controller
					V_PID_SET : out integer range 0 to 3000; -- Input of PID controller
					VDataOut : out integer range 0 to 9999); -- Output
end values;

architecture Behavioral of values is

signal A_o2:integer range 0 to 3000; -- Value of the first menupoint
signal o2_1:integer range 0 to 3000:=570; -- Value of the second menupoint
signal o2_2:integer range 0 to 3000:=2020; -- Value of the third menupoint
signal t1:integer range 0 to 9999:=90; -- Value of the fourth menupoint
signal t2:integer range 0 to 9999:=90; -- Value of the fifth menupoint
signal L:integer range 0 to 9999:=160; -- Value of the sixth menupoint

-- Signals for timer
signal timer_t1,timer_t2,timer_L:integer range 0 to 9999:=0; 
signal ready,state,error:std_logic:='0';

begin
------------------------------------------------------------------------------------------------------------------------
ReadValue:process(VCLK,VEN,VRW,VAddress,VSENSW) begin -- Read value

 if rising_edge(VCLK) then -- If the main clock signal is high
  if(VEN='1') then -- If the main enable signal is high
  
    case VAddress is -- Based on the read address the output is
	  when "000" => if(VSENSW='0') then VDataOut <= A_o2; else VDataOut <= VSENSOR2; end if;
	  when "001" => VDataOut <= o2_1;
	  when "010" => VDataOut <= o2_2;
	  when "011" => if(VRUN='0' or error='1') then VDataOut <= t1; -- In timer mode the timer values are at the output
						 else VDataOut <= timer_t1; end if;
	  when "100" => if(VRUN='0' or error='1') then VDataOut <= t2;
						 else VDataOut <= timer_t2; end if;
	  when "101" => if(VRUN='0' or error='1') then VDataOut <= L;
						 else VDataOut <= timer_L; end if;
	  when others => NULL;
	 end case;
   
  end if;
 end if;

end process;
------------------------------------------------------------------------------------------------------------------------
WriteValue:process(VCLK,VEN,VRST,VRW,VAddress,VSENSOR) begin -- Update value

 if rising_edge(VCLK) then -- If the main clock signal is high
  if(VEN='1') then -- If the main enable signal is high
  
   if(VRST='1') then -- If reset signal
	 o2_1<=0; o2_2<=0; -- Reset the values
	 t1<=0; t2<=0; L<=0;
	end if;
  
   if(VRW='1') then -- If write is enabled
	
	 case VAddress is -- Based on write address update the value 
	  when "001" => o2_1 <= VDataIn;
	  when "010" => o2_2 <= VDataIn;
	  when "011" => t1 <= VDataIn;
	  when "100" => t2 <= VDataIn;
	  when "101" => L <= VDataIn;
	  when others => NULL;
	 end case;
	
	end if;
  
  end if;
 end if;

end process;
------------------------------------------------------------------------------------------------------------------------
PID_SIGNALS:process(VCLK,VEN,VHz,VRUN,state) begin -- Give input for PID controller

 if rising_edge(VCLK) then-- If the main clock signal is high
  if(VEN='1') then-- If the main enable signal is high
  
   A_o2<=VSENSOR; -- The value of the first menupoint is updated continously
   V_PID_SEN<=A_o2;
	
   if(VRUN='0') then -- If timer is not active
	 V_PID_SEN<=A_o2;
	 V_PID_SET<=A_o2;
	else -- In run mode
	 case state is -- Based on the time period
	  when '0' => V_PID_SET <= o2_1; -- In t1 the second input of the DAC is the first adjusted oxygen level
	  when '1' => V_PID_SET <= o2_2; -- In t2 the second input of the DAC is the second adjusted oxygen level
	  when others => NULL;
	 end case;
	end if;
  
  end if;
 end if;

end process;
------------------------------------------------------------------------------------------------------------------------
TIMER:process(VCLK,VEN,VHz,VRST,VRUN) begin

 if rising_edge(VCLK) then -- If the main clock signal is high
  if(VEN='1') then -- If the main enable signal is high
  
   if(VRST='1') then -- If reset signal
	 timer_t1<=0;
	 timer_t2<=0;
	 timer_L<=0;
	end if;
    
   if(VRUN='1') then  
    if(ready='0') then 
	 -- If LooP=0 or both time periods are 0 then the timer not run
	  if(timer_L=0 or (t1=0 and t2=0)) then -- When LooP=0 the timer is finished
	   ready<='1';
		error<='1';
	   timer_t1<=t1;
	   timer_t2<=t2;
	   timer_L<=L;
	  else
	   error<='0';
	   case state is
	     when '0' => -- Counting, first period
						  if(VHz='1') then -- 1Hz
						   if(timer_t1=0) then -- When the first time period is finished
						    if(t2=0) then timer_L<=timer_L-1; -- If t2=0 then we stay in this period
						    else state<='1'; end if; -- If t2!=0 then we change the period
						    timer_t1<=t1-1; -- Load back the value for the next loop
						   else
						    timer_t1<=timer_t1-1; -- Count back
						   end if;
						  end if;
						
	     when '1' => -- Counting, second period
						  if(VHz='1') then -- 1Hz
						   if(timer_t2=0) then
						    if(t1>0) then state<='0'; end if;
						     timer_t2<=t2-1;
						     timer_L<=timer_L-1;
						    else
						    timer_t2<=timer_t2-1;
						   end if;
						  end if;
		
		  when others => NULL;
	   end case;
	   Vstate<=state;
	  end if;
	 end if;
	 
	else -- If timer is not running then we load the necessary values
    ready<='0';
	 timer_L<=L;	 
	 if(t1=0) then state<='1'; timer_t1<=0;
	 else timer_t1<=t1-1; end if;
	 if(t2=0) then state<='0'; timer_t2<=0;
    else timer_t2<=t2-1; end if;
	end if;
   Vready<=ready;
  end if;
 end if;

end process;
------------------------------------------------------------------------------------------------------------------------
end Behavioral;
